# Supplementary material for: Microglia Implicated in Tauopathy in the Striatum of Neurodegenerative Disease Patients from Genotype to Phenotype
Source: Int J Mol Sci. 2020 Aug 22;21(17):6047. doi: 10.3390/ijms21176047 (PMC7503242; doi:10.3390/ijms21176047)
Supplement: Supplementary file 1 [file ijms-21-06047-s001.zip]

Archive with 1 entries (1 files):
- ijms-910024-supplementary.docx
